# Supplementary material for: Development and validation of a measurement scale to assess nursing students’ readiness for the flipped classroom in Sri Lanka
Source: J Educ Eval Health Prof. 2020 Dec 14;17:41. doi: 10.3352/jeehp.2020.17.41 (PMC7897510; doi:10.3352/jeehp.2020.17.41)
Supplement: Supplementary file 1 [file jeehp-17-41-dataset1.xlsx]

## Sheet: jeehp-17-41-dataset1
S.No	Academic_Year	Age	University	Gender	Q1	Q2	Q3	Q4	Q5	Q6	Q7	Q8	Q9	Q10	Q11	Q12	Q13	Q14	Q15	Q16	Q17	Q18	Q19	Q20	Q21	Q22	Q23	Q24	Q25	Q26	Q27	Q28	Q29	Q30	Q31	Q32	Q33	Q34	Q35
1	1	22	1	2	5	4	3	4	5	5	5	5	4	5	2	5	4	4	3	4	3	4	4	1	1	3	1	1	1	3	3	3	4	3	2	4	4	4	4
2	1	22	1	2	4	4	5	4	4	4	4	5	4	4	4	4	3	4	3	4	3	4	3	2	3	4	2	1	2	4	4	4	3	3	4	3	5	3	4
3	1	25	1	1	5	5	5	5	5	5	5	5	5	5	5	5	5	5	5	2	5	5	2	2	1	5	1	1	1	5	5	5	5	5	5	5	5	4	5
4	1	22	1	1	3	3	5	3	5	5	5	5	5	5	5	5	5	5	5	5	5	5	5	2	2	5	1	1	1	3	3	3	3	5	5	5	5	5	5
5	1	21	1	1	5	2	5	5	5	2	4	4	3	3	1	5	5	5	4	5	5	5	5	3	4	5	2	1	4	4	5	5	5	5	5	5	5	5	4
6	1	23	1	1	5	4	5	4	3	1	2	4	5	3	4	2	2	4	4	3	4	1	4	1	1	1	1	1	1	4	3	3	3	4	4	4	3	4	4
7	1	24	1	1	5	4	4	3	3	4	5	5	5	5	5	5	5	5	5	5	4	4	2	2	3	4	1	1	2	5	5	5	5	5	5	5	5	5	5
8	1	24	1	1	4	4	4	3	2	5	5	5	5	5	5	5	5	5	5	5	5	4	4	2	2	4	4	1	2	4	4	4	5	3	4	5	5	4	5
9	1	23	1	2	5	4	4	4	5	4	4	5	4	3	3	4	1	4	5	3	5	4	4	1	1	3	1	1	1	5	4	5	4	4	4	4	4	4	3
10	1	23	1	2	5	5	5	5	5	4	4	5	5	3	5	5	5	5	5	5	5	2	4	1	1	4	1	1	1	4	4	5	4	4	3	4	4	4	4
11	1	22	1	2	4	3	4	4	4	5	4	5	5	4	4	4	3	3	5	3	4	4	4	2	3	4	2	2	4	3	4	4	4	4	4	4	4	3	3
12	1	23	1	2	4	5	4	4	4	4	2	4	4	3	4	2	3	2	4	2	4	2	4	1	4	4	1	1	2	4	4	4	4	3	4	4	4	4	4
13	1	22	1	2	5	4	4	3	3	5	3	5	4	3	5	5	3	4	4	3	3	2	4	2	2	4	1	1	1	5	4	4	4	3	3	4	5	3	3
14	1	24	1	1	4	4	4	4	4	5	4	4	5	4	5	5	5	5	5	4	5	4	4	3	3	4	2	2	2	4	4	4	4	4	4	4	4	4	4
15	1	21	1	2	5	5	4	5	4	3	3	3	5	5	5	5	3	3	5	2	5	3	5	5	2	3	5	1	3	3	5	5	5	4	4	5	3	5	5
16	1	23	1	1	5	5	4	1	2	5	4	5	5	1	4	5	1	4	2	4	5	4	4	1	1	4	1	1	1	5	4	5	5	3	4	5	5	5	5
17	1	22	1	2	5	4	5	4	5	5	5	4	5	4	5	5	4	4	5	2	5	3	4	2	2	4	1	1	2	5	5	5	5	4	5	4	4	4	5
18	1	22	1	2	5	5	5	4	4	4	4	5	4	4	3	3	3	3	4	4	3	4	4	2	2	4	2	2	2	4	4	4	4	4	4	3	3	3	4
19	1	21	1	2	4	4	5	4	4	4	5	5	2	2	2	4	2	2	1	2	2	2	3	1	1	4	1	1	1	5	5	5	4	4	4	4	4	4	3
20	1	22	1	2	4	4	4	4	4	5	4	4	4	4	4	4	4	4	5	4	5	2	4	2	2	4	1	1	3	3	4	4	5	2	3	4	4	4	4
21	1	23	1	2	5	4	4	5	4	4	4	4	4	4	4	4	4	4	5	3	5	2	4	1	4	4	1	1	1	4	4	4	4	3	2	4	4	3	4
22	1	24	1	2	5	4	4	5	4	5	5	5	5	5	4	5	4	4	4	1	4	4	3	1	1	1	1	1	1	1	1	2	1	3	3	4	2	2	2
23	1	22	1	2	5	5	5	4	5	5	5	5	5	5	4	5	5	5	5	5	5	5	5	1	1	5	1	1	1	1	4	5	5	1	1	5	5	5	5
24	1	24	1	2	5	5	5	5	5	5	5	5	5	5	4	5	4	5	5	5	5	5	4	2	2	5	2	2	2	3	5	5	5	3	3	4	3	4	4
25	1	22	1	2	5	5	4	5	4	5	5	5	5	4	5	5	5	5	5	4	5	5	5	1	1	3	1	1	3	5	5	5	4	3	4	5	5	4	5
26	1	23	1	2	5	5	5	4	4	5	4	5	4	5	5	4	4	5	4	5	4	5	4	1	1	4	4	1	3	4	4	5	4	4	3	5	5	4	5
27	1	23	1	2	5	4	5	5	4	5	4	5	4	5	4	5	4	5	4	5	4	5	4	2	3	4	1	1	2	5	4	5	4	4	4	5	5	4	5
28	1	24	1	2	5	5	5	5	5	3	4	4	4	2	4	4	4	4	5	1	5	4	2	1	1	3	1	1	3	5	5	5	4	4	4	5	5	4	5
29	1	23	1	2	4	4	5	5	4	5	4	4	4	4	4	5	4	5	4	4	5	5	5	2	2	5	2	1	2	3	5	5	4	5	5	5	5	5	4
30	1	22	1	2	5	5	5	5	5	5	5	5	5	5	5	5	5	5	5	5	5	5	5	1	1	5	1	1	1	5	5	5	5	1	1	5	5	5	5
31	1	21	1	2	5	5	5	3	3	5	4	5	3	3	4	4	4	3	4	4	3	4	4	1	3	3	4	1	3	4	4	4	3	4	4	4	5	4	4
32	1	23	1	2	5	5	5	4	4	5	4	5	5	4	4	5	3	3	3	3	5	4	4	2	2	3	2	1	1	3	4	4	4	2	4	5	4	4	4
33	1	23	1	2	5	5	5	5	4	4	5	5	4	5	4	5	5	5	4	4	4	4	5	4	4	5	1	1	4	4	4	5	4	5	5	5	5	4	4
34	1	21	1	2	5	5	5	5	5	5	5	5	5	4	5	5	5	5	5	5	5	5	3	2	2	5	2	2	2	5	5	5	5	5	5	5	5	4	5
35	1	22	1	2	4	3	4	3	3	5	4	5	5	5	5	5	5	5	5	4	5	4	3	1	3	4	2	1	1	2	3	4	4	4	4	4	4	4	4
36	1	21	1	3	1	2	3	1	5	1	3	2	1	2	3	4	5	4	3	2	1	2	3	1	1	3	2	1	2	3	4	5	4	3	2	1	2	1	4
37	1	21	1	1	5	5	5	5	5	5	4	5	5	5	5	5	5	5	4	3	4	4	4	1	1	4	4	1	1	4	4	4	4	3	4	4	5	4	4
38	1	22	1	2	4	2	3	5	5	5	5	5	5	5	5	4	2	5	3	4	2	3	3	1	1	3	1	1	4	5	3	3	3	3	3	3	3	3	3
39	1	21	1	2	5	5	5	4	5	4	4	5	4	3	1	1	1	4	5	1	5	5	2	1	1	1	1	1	2	5	5	5	5	1	1	1	4	4	5
40	1	23	1	2	5	4	4	5	5	4	5	4	5	5	5	4	3	5	3	5	5	4	3	1	1	5	1	1	1	2	1	2	2	3	4	5	4	4	3
41	1	24	1	2	4	4	3	5	5	5	4	5	5	4	5	5	5	4	3	3	5	2	3	1	5	5	1	1	1	1	2	5	5	4	3	5	2	5	5
42	1	24	1	1	5	5	4	3	4	5	5	5	5	5	5	5	5	5	3	5	5	3	4	1	1	4	1	1	1	2	2	4	4	4	4	4	4	4	4
43	1	22	1	2	5	5	5	4	5	5	4	5	5	3	4	4	4	4	5	4	5	3	4	1	1	4	1	1	4	5	5	5	3	3	3	5	5	5	4
44	1	24	1	1	5	5	5	4	4	5	5	5	5	4	5	5	4	5	5	4	5	2	5	1	1	3	3	1	4	5	5	5	3	3	3	4	4	4	4
45	1	22	1	1	5	5	4	3	5	5	2	2	2	5	1	5	1	1	1	1	1	5	5	1	1	1	1	1	1	3	3	5	5	1	1	5	5	5	3
46	1	23	1	2	5	5	5	3	4	1	1	3	4	4	4	5	5	5	4	2	3	1	4	1	1	4	1	1	2	5	5	5	4	3	2	4	5	4	4
47	1	21	1	2	5	5	5	3	4	4	5	5	3	4	5	5	4	5	5	4	5	4	2	1	1	5	5	1	2	5	5	5	5	5	3	3	4	5	2
48	1	23	1	2	5	5	5	3	4	4	4	5	5	3	4	3	3	5	4	4	5	3	5	1	2	4	4	1	3	4	5	5	4	4	3	4	4	5	5
49	1	22	1	2	4	3	4	4	5	5	5	5	5	5	5	4	4	4	3	4	4	4	4	1	3	4	3	2	4	4	3	5	4	3	4	4	4	4	4
50	1	22	1	2	4	4	4	2	2	5	5	5	5	4	5	5	4	4	4	4	4	3	3	2	2	4	4	1	2	3	5	4	3	2	2	4	4	2	4
51	1	22	1	1	5	4	4	4	4	5	3	5	5	3	5	5	5	5	5	3	3	5	4	1	4	5	1	1	2	5	5	4	4	5	5	5	5	4	5
52	1	22	1	2	5	5	5	4	3	3	5	5	5	5	5	5	5	4	5	2	5	4	3	1	1	5	1	1	1	4	4	5	4	2	3	4	5	4	5
53	1	21	1	2	4	4	4	2	3	5	5	5	4	4	4	5	5	4	5	5	4	4	4	2	2	4	4	1	2	3	5	4	3	2	3	4	4	2	4
54	1	24	1	1	5	5	5	5	5	5	3	5	5	4	4	5	4	2	4	3	2	4	4	1	1	2	1	1	1	5	5	5	5	3	3	4	5	5	5
55	1	23	1	1	4	4	4	3	3	4	4	5	5	3	4	5	4	4	5	3	4	4	4	1	2	4	4	1	1	5	5	4	4	3	3	5	3	4	5
56	1	23	1	1	5	5	5	5	5	5	5	4	4	4	4	5	5	5	5	5	4	5	3	1	1	5	1	1	4	5	5	5	5	4	3	5	5	5	5
57	1	21	1	2	5	5	5	5	3	5	2	5	5	2	5	4	2	5	5	3	4	4	3	1	1	5	1	1	1	5	5	5	2	1	1	4	3	2	5
58	1	22	1	1	5	5	5	5	5	4	5	4	5	4	1	5	5	3	5	5	5	4	5	1	1	4	1	1	5	3	5	5	5	3	3	5	1	5	4
59	1	22	1	2	5	5	5	5	4	5	5	5	5	4	5	5	4	5	5	5	5	4	3	4	3	5	3	1	4	5	4	5	5	4	4	5	5	3	5
60	1	21	1	1	3	4	5	4	1	5	5	5	5	4	4	4	4	4	4	5	5	3	4	4	2	4	3	1	2	4	4	4	5	5	5	5	5	5	4
61	1	21	1	2	3	4	5	3	5	5	5	5	5	5	5	4	5	4	4	4	4	4	5	1	1	5	1	1	1	4	4	4	5	5	5	5	5	5	5
62	1	23	1	2	5	4	5	5	5	5	4	5	5	5	4	4	5	5	5	5	5	4	4	5	5	5	5	3	4	4	4	5	5	4	5	5	5	5	5
63	1	23	1	1	4	4	2	4	3	4	3	5	5	3	3	3	4	4	3	4	3	4	3	4	4	4	3	4	3	3	3	3	3	3	4	4	4	3	4
64	1	23	1	2	5	4	5	4	5	4	4	5	5	4	5	5	5	2	5	5	2	4	4	1	1	5	1	1	1	5	5	5	5	5	5	5	5	5	5
65	1	23	1	2	5	4	5	4	3	4	5	5	5	4	5	5	5	5	5	4	5	4	4	1	2	5	2	1	1	3	4	4	4	5	4	4	4	4	5
66	1	22	1	2	5	5	5	5	5	5	5	5	5	5	5	4	5	5	5	5	5	5	5	5	5	5	5	5	5	5	5	5	5	4	4	5	5	5	5
67	1	23	1	2	5	5	5	3	3	4	5	5	5	5	4	5	4	5	4	2	4	4	3	1	4	5	1	1	1	5	5	4	2	4	4	4	4	4	4
68	1	22	1	2	4	5	5	4	4	5	4	3	3	3	3	4	4	4	5	4	5	2	5	1	1	4	1	1	1	4	4	5	5	4	4	4	4	4	4
69	1	23	1	2	5	4	5	4	5	4	3	4	1	5	1	5	2	1	1	2	2	3	3	1	1	3	1	1	1	4	4	4	3	3	3	4	4	3	3
70	1	23	1	1	5	5	5	5	3	5	5	5	5	3	5	5	5	4	5	2	5	4	4	1	1	5	1	1	1	1	5	2	5	3	5	5	5	5	4
71	1	23	1	1	5	5	5	5	5	5	5	5	4	3	4	5	5	5	4	5	4	5	4	5	2	5	5	2	4	4	4	4	4	4	4	4	4	4	4
72	1	22	1	2	5	5	5	4	4	5	5	4	5	5	5	5	4	4	5	4	4	4	4	2	4	4	1	1	4	5	5	5	5	5	5	5	5	5	4
73	1	24	1	2	5	5	5	3	4	3	4	1	1	2	5	3	3	3	2	1	4	3	3	1	1	1	2	1	1	4	2	3	3	3	3	3	3	3	3
74	1	23	1	1	5	4	4	4	2	4	4	4	4	3	4	2	1	2	3	2	4	1	4	3	2	4	4	1	2	5	5	5	3	3	3	4	4	5	6
75	1	22	1	2	4	5	5	5	5	4	5	5	5	4	3	4	3	5	5	4	3	4	4	1	1	4	1	1	1	5	4	4	5	3	3	4	4	4	4
76	1	22	1	2	5	4	5	5	5	3	5	4	5	1	2	4	2	4	4	4	4	3	5	1	1	4	1	1	1	3	3	3	4	4	3	5	5	3	3
77	1	23	1	1	5	5	5	2	4	4	3	4	4	4	5	5	5	4	5	3	4	4	4	2	1	3	2	1	1	3	5	1	3	3	3	4	5	3	4
78	1	22	1	2	5	5	5	4	5	5	4	5	5	3	5	5	4	4	4	4	4	4	3	3	3	4	1	1	1	4	4	4	3	3	3	4	4	4	4
79	2	24	1	1	5	4	5	5	5	5	5	5	4	5	4	5	5	5	4	1	4	4	4	1	1	4	1	1	1	1	5	4	3	3	3	5	5	1	1
80	2	24	1	2	4	4	5	5	3	5	4	5	5	4	5	4	2	4	5	2	2	3	5	1	1	1	1	1	1	2	3	2	4	5	5	5	4	3	2
81	2	24	1	2	5	5	5	4	5	5	5	5	4	4	5	5	4	5	4	2	5	3	5	2	2	5	5	1	1	4	5	5	5	4	4	4	4	5	5
82	2	23	1	2	4	4	5	4	5	4	5	5	5	4	5	4	4	5	5	1	5	3	4	1	1	5	4	1	3	4	5	5	5	4	5	5	4	5	5
83	2	23	1	1	5	5	5	5	5	4	5	5	5	5	4	4	5	5	4	1	4	4	4	1	1	5	4	1	1	5	4	5	5	4	4	5	5	5	5
84	2	23	1	2	4	4	4	4	4	5	4	5	5	4	4	4	2	2	4	2	4	4	4	2	2	4	2	2	1	5	5	5	4	5	5	5	4	4	5
85	2	24	1	2	5	5	5	5	5	5	5	5	5	4	5	5	5	5	4	3	5	4	4	1	1	4	2	1	1	4	3	5	5	4	4	4	4	5	5
86	2	24	1	2	5	5	5	4	5	5	5	5	5	5	5	5	5	3	5	5	5	5	5	1	1	5	1	1	1	5	4	5	5	5	5	5	5	5	5
87	2	23	1	2	5	4	5	5	2	2	4	5	5	5	5	5	5	5	5	2	3	4	2	1	1	1	1	1	1	4	4	3	3	1	1	5	5	3	1
88	2	23	1	2	5	4	4	3	3	4	3	4	4	3	2	4	2	4	2	2	5	2	5	1	1	4	2	1	1	4	5	5	3	2	2	4	4	5	4
89	2	23	1	2	5	4	5	5	5	3	4	5	4	3	4	3	3	4	3	1	5	2	4	1	1	3	2	1	1	5	4	5	4	4	4	4	4	4	5
90	2	23	1	2	5	5	5	5	5	5	5	5	4	4	4	5	4	5	4	4	4	4	5	1	1	3	1	1	1	4	4	5	4	4	4	4	2	4	5
91	2	24	1	2	5	5	5	5	5	5	4	4	5	4	4	5	5	5	5	2	5	4	5	2	1	3	2	1	1	5	5	5	5	5	5	5	5	5	5
92	2	23	1	2	3	4	5	5	5	5	5	5	5	5	5	5	5	5	5	4	5	4	5	1	1	5	1	1	1	5	5	5	3	4	4	4	1	5	5
93	2	22	1	2	5	5	5	5	5	5	5	5	5	5	5	5	5	5	5	5	5	5	5	3	3	5	5	5	3	5	5	5	5	5	5	5	5	5	5
94	2	24	1	2	5	5	5	5	5	5	5	5	5	4	4	4	4	4	3	4	4	4	5	1	1	4	2	1	1	5	4	5	5	5	5	5	5	5	5
95	2	24	1	1	5	4	4	4	4	5	5	4	4	4	4	4	5	5	4	2	4	4	5	1	2	2	1	1	1	4	4	4	4	4	4	4	4	3	4
96	2	24	1	2	5	5	5	4	5	5	4	4	4	3	4	4	3	4	5	2	2	2	5	1	1	5	1	1	1	4	5	5	5	5	5	5	5	5	5
97	2	23	1	2	4	4	4	3	4	5	5	5	2	3	2	5	5	5	5	1	4	4	4	1	1	4	4	1	1	4	4	4	5	2	4	4	4	4	4
98	2	24	1	2	5	5	5	4	5	5	4	5	5	4	1	4	1	4	5	3	5	2	4	1	1	4	1	1	1	5	5	5	5	4	5	5	5	5	5
99	2	24	1	2	5	4	4	5	4	3	3	4	4	4	3	3	3	5	4	2	5	4	4	1	2	4	1	1	1	4	5	3	3	2	2	4	3	4	5
100	2	23	1	2	5	5	5	5	5	5	5	5	5	4	5	5	4	5	5	1	5	5	3	1	1	4	1	1	1	5	5	5	5	5	5	5	5	5	5
101	2	22	1	2	5	5	5	4	4	5	5	5	5	4	5	4	3	5	5	1	5	4	4	1	3	5	3	1	1	5	5	5	5	4	4	5	4	5	5
102	2	24	1	1	5	5	5	5	5	4	4	4	4	3	3	4	4	5	5	1	5	5	3	1	1	3	1	1	1	5	5	5	5	5	5	5	5	4	4
103	2	25	1	2	4	4	4	4	4	5	5	5	4	4	4	4	3	3	4	3	4	3	3	1	1	5	1	1	1	5	4	4	4	4	4	4	4	4	3
104	2	24	1	2	5	4	4	2	4	3	4	4	4	2	3	4	4	2	4	2	4	2	5	1	1	2	1	1	2	5	5	5	4	5	4	5	3	4	4
105	2	23	1	2	4	4	4	3	5	2	4	5	5	3	5	5	5	4	5	3	5	2	4	1	1	2	5	1	1	3	3	5	3	3	3	4	4	4	4
106	2	22	1	2	5	5	5	4	5	4	4	3	5	3	1	4	2	4	5	1	5	1	3	1	1	2	1	1	1	1	5	3	5	5	5	5	5	5	5
107	2	23	1	1	5	5	5	5	5	4	4	5	5	3	4	5	5	5	5	1	5	3	5	1	1	4	1	1	3	5	5	5	5	4	4	5	5	4	5
108	2	23	1	1	5	4	4	4	3	4	2	4	4	4	4	2	2	4	4	2	4	4	4	2	2	3	4	2	2	3	4	3	3	2	2	4	4	4	4
109	2	23	1	2	5	5	5	5	5	5	5	5	5	5	5	5	5	5	5	5	5	5	5	1	1	5	1	1	1	5	5	5	5	5	5	5	5	5	5
110	2	22	1	2	4	4	4	3	2	5	4	4	4	4	4	4	4	4	4	2	4	3	4	1	1	1	1	1	1	5	5	5	4	3	3	5	5	5	5
111	2	24	1	2	5	5	5	5	5	5	5	5	5	5	5	3	3	5	5	3	5	5	5	1	1	5	1	1	1	5	5	5	5	5	5	5	5	5	5
112	2	24	1	2	5	5	5	5	4	5	4	5	3	4	5	4	4	3	2	4	4	4	4	2	2	1	1	1	1	5	4	5	4	4	3	4	3	5	3
113	2	23	1	2	5	4	5	5	5	4	5	4	5	4	4	5	5	4	4	3	3	4	4	1	1	1	1	1	1	4	4	4	4	4	4	5	5	3	3
114	2	22	1	2	4	4	5	3	4	4	4	4	2	2	2	4	2	2	3	1	3	3	4	1	1	2	1	1	1	4	3	5	3	3	3	3	3	3	4
115	2	24	1	2	5	5	5	5	4	4	1	1	4	4	1	1	1	4	4	1	4	1	4	1	1	5	4	4	5	5	5	4	5	1	2	4	5	2	4
116	2	23	1	2	5	5	5	5	5	5	5	5	5	5	5	5	5	5	5	4	5	5	5	1	2	5	5	1	2	5	5	5	4	5	5	5	5	5	5
117	2	23	1	2	5	5	4	4	3	5	4	5	5	5	4	4	4	4	4	3	3	4	4	5	2	4	5	1	5	3	5	5	3	3	3	4	5	3	5
118	2	24	1	2	4	4	4	5	5	4	4	4	5	5	5	5	4	5	5	4	4	4	3	4	4	4	3	1	3	4	5	5	4	5	5	5	3	5	5
119	2	23	1	2	5	5	5	5	3	5	4	5	5	4	5	4	3	5	4	3	4	3	5	2	2	4	1	1	1	5	5	5	4	3	3	4	3	4	4
120	2	24	1	2	5	4	5	4	4	4	2	2	4	2	4	4	4	3	3	2	3	3	3	2	2	4	4	2	2	4	5	5	5	4	4	4	4	4	4
121	2	24	1	2	4	4	4	4	4	2	4	2	2	2	2	2	2	5	5	2	5	5	5	2	2	4	2	1	1	4	2	4	4	5	5	5	5	5	5
122	2	23	1	2	5	5	5	5	5	5	5	5	5	5	5	5	5	5	5	5	5	5	5	1	1	1	1	1	1	5	5	5	5	3	4	5	5	1	5
123	2	23	1	2	5	5	5	5	5	5	5	5	5	5	5	5	5	5	4	5	4	4	4	1	1	2	1	1	1	5	4	4	5	5	4	4	4	5	4
124	2	23	1	1	5	4	5	4	4	5	3	5	5	4	5	5	3	5	4	2	5	4	4	1	1	2	2	1	1	4	4	4	4	3	2	4	4	4	4
125	2	24	1	1	5	5	5	5	5	5	5	5	5	5	5	5	4	5	5	4	5	5	5	1	1	1	1	1	1	5	5	5	5	5	5	5	5	5	5
126	2	23	1	2	5	5	5	4	4	5	4	4	4	2	3	2	2	4	4	3	4	5	5	1	1	4	1	1	1	5	4	5	5	4	4	4	4	5	4
127	2	23	1	1	4	4	4	4	5	4	3	5	5	5	5	4	3	4	4	4	3	2	4	2	2	2	2	3	4	4	4	3	3	3	4	4	4	4	4
128	2	24	1	1	4	4	4	4	4	4	4	4	4	4	4	4	4	4	4	2	4	4	4	1	1	2	1	1	1	4	5	5	5	4	4	5	4	4	4
129	2	24	1	1	5	4	5	1	2	4	4	2	2	2	2	4	2	2	2	2	2	2	2	2	2	2	2	1	1	5	4	5	5	5	5	5	5	5	4
130	2	23	1	1	5	4	5	5	3	3	5	4	3	3	3	4	3	5	4	1	3	4	5	1	1	3	1	1	1	4	5	4	4	2	2	5	5	5	5
131	2	23	1	2	5	5	5	5	5	5	5	5	5	5	5	5	5	5	5	5	5	5	5	1	1	1	1	1	1	1	1	1	5	1	1	5	5	1	4
132	2	24	1	1	5	5	5	4	5	4	3	4	5	4	5	5	4	5	5	3	5	4	4	2	2	2	2	1	3	4	3	4	5	4	3	4	4	3	4
133	2	24	1	1	5	4	5	5	4	4	4	5	5	5	5	5	5	5	5	4	4	4	5	1	1	1	1	1	1	1	5	4	5	3	4	4	4	4	5
134	2	24	1	2	4	4	4	3	4	4	4	4	4	4	4	4	4	4	4	3	4	4	4	1	1	1	1	1	1	1	4	4	4	2	4	4	4	4	4
135	2	23	1	2	5	5	5	3	5	5	3	5	5	5	5	5	3	3	1	1	1	3	3	1	5	4	5	1	1	5	5	5	5	3	3	5	5	3	5
136	2	23	1	1	4	5	4	4	4	5	5	5	5	5	5	5	5	5	5	4	5	5	4	4	1	4	5	1	1	3	1	4	5	5	5	5	5	1	1
137	2	24	1	1	4	4	4	5	2	5	3	5	4	3	3	2	3	2	3	3	4	4	4	3	4	4	4	4	4	3	4	4	4	4	4	4	4	4	4
138	2	24	1	1	4	5	5	4	4	4	4	4	2	2	2	3	3	3	3	2	3	3	3	1	1	2	1	1	1	2	2	4	3	3	3	4	3	3	3
139	2	23	1	2	5	5	5	4	5	5	5	5	5	5	5	5	5	5	3	3	5	3	2	1	1	5	1	1	1	5	5	3	4	5	2	3	4	5	5
140	2	23	1	2	4	4	4	4	3	3	4	3	4	3	3	4	4	4	1	4	4	2	4	1	1	1	1	1	1	3	3	4	4	1	1	5	2	3	3
141	2	23	1	2	5	5	4	2	4	5	2	5	5	5	5	5	4	3	2	2	3	3	4	1	1	5	2	1	1	4	4	5	5	2	1	5	2	5	5
142	2	24	3	2	4	4	4	3	4	4	4	4	4	3	4	4	4	3	3	4	3	4	4	4	4	4	4	4	4	3	4	4	4	3	4	4	3	4	3
143	2	24	3	2	5	5	5	4	4	5	4	5	5	4	5	5	4	5	5	4	4	4	5	5	5	5	5	5	5	4	5	4	4	3	3	5	5	5	5
144	2	24	3	2	5	5	4	4	5	4	4	4	5	5	4	5	4	5	5	5	5	4	4	4	4	3	4	5	4	4	3	5	4	2	2	4	3	4	4
145	2	24	3	2	5	5	5	4	5	4	4	4	5	3	4	4	4	4	3	4	4	4	4	4	4	5	4	4	4	5	3	5	5	5	4	4	3	4	4
146	2	24	3	1	5	5	5	5	4	4	4	4	5	5	5	4	5	3	4	5	5	4	5	4	4	5	5	5	3	5	4	3	3	5	3	5	5	5	4
147	2	23	3	2	5	5	5	4	5	5	5	5	4	4	4	4	4	4	4	4	5	4	5	4	5	4	5	5	4	4	4	5	5	4	4	5	5	5	5
148	2	25	3	2	5	5	5	4	5	4	4	5	5	5	5	4	4	4	4	3	4	4	4	4	5	4	5	5	4	4	5	4	5	5	5	5	5	4	4
149	2	22	3	2	5	5	5	5	5	4	5	5	5	3	4	4	3	4	4	5	3	4	4	4	5	4	5	5	4	4	5	5	4	1	3	4	4	4	4
150	2	23	3	2	4	4	4	4	5	5	5	5	5	4	4	5	4	5	5	5	5	4	5	4	5	5	4	4	4	5	5	5	5	4	4	5	5	5	5
151	2	24	3	2	5	5	5	5	5	5	5	5	5	5	5	5	5	5	5	5	4	4	5	4	5	5	5	4	5	5	5	5	4	4	4	4	5	5	5
152	2	24	3	2	5	4	5	4	5	4	4	4	5	4	4	5	4	5	4	5	4	4	4	4	5	4	4	4	4	4	5	5	5	4	4	4	4	3	4
153	2	24	3	2	4	5	5	5	4	5	5	5	5	5	5	5	5	5	5	5	4	4	5	4	5	5	4	5	5	5	5	5	5	4	4	5	4	4	5
154	2	23	3	2	5	5	5	5	4	5	5	5	5	5	5	5	5	5	5	5	5	5	4	5	5	5	5	5	5	5	1	5	5	3	4	5	5	5	5
155	2	23	3	2	4	4	4	4	4	5	5	5	5	5	5	5	3	5	4	4	5	4	4	5	5	5	5	5	5	5	4	5	4	5	4	4	3	5	5
156	2	25	3	2	5	4	5	4	5	5	4	5	5	4	5	5	5	5	5	4	5	4	5	5	5	5	4	5	5	4	4	4	5	4	4	5	4	5	3
157	2	23	3	2	4	4	5	5	4	5	5	5	5	5	5	5	4	5	5	5	5	5	5	4	5	5	4	5	4	5	5	5	5	5	5	5	4	5	4
158	2	24	3	1	5	5	5	4	4	4	4	4	4	4	4	4	4	4	4	4	5	4	5	4	4	4	4	4	4	5	5	5	5	4	4	5	5	5	5
159	2	23	3	2	5	5	5	4	5	4	4	5	5	5	5	5	4	5	5	5	5	5	5	4	4	4	5	5	5	4	4	4	5	4	4	4	4	4	4
160	2	23	3	2	5	5	5	5	4	5	5	5	5	4	5	5	5	5	5	5	5	4	4	4	5	5	4	4	5	5	4	5	5	5	5	5	5	5	5
161	2	24	3	1	5	4	4	5	4	5	5	5	5	5	5	5	4	5	5	5	5	5	5	4	4	4	3	5	5	5	5	5	4	4	5	4	4	5	4
162	2	24	3	2	5	5	5	5	5	5	4	5	5	5	5	5	4	4	4	4	4	4	4	5	4	4	5	5	5	4	4	4	5	4	4	4	4	4	4
163	2	22	3	2	5	5	5	5	5	4	4	4	5	4	5	5	4	4	5	5	5	4	5	5	5	5	4	5	5	5	5	5	5	4	4	5	5	5	4
164	2	24	3	2	5	5	5	5	5	5	5	5	5	4	5	5	5	5	5	5	4	5	5	5	3	5	3	4	4	3	3	4	5	3	3	3	5	4	5
165	2	25	3	1	3	4	5	5	5	4	5	5	5	5	5	5	5	5	5	5	5	5	5	4	4	5	4	5	4	4	4	4	5	3	3	4	5	5	5
166	2	22	3	1	5	5	5	4	4	5	5	5	5	5	5	5	5	5	4	4	4	5	5	4	5	5	5	5	4	5	5	5	5	4	4	5	5	5	5
167	2	23	3	1	5	5	5	5	5	5	5	5	5	5	5	5	4	5	5	5	5	5	3	3	4	4	4	4	4	5	5	5	5	5	5	5	4	2	1
168	2	24	3	1	4	4	4	5	4	5	4	4	5	4	5	5	4	5	4	5	4	4	4	4	5	4	4	5	4	4	4	4	4	4	3	4	4	4	4
169	2	24	3	1	5	5	5	4	4	4	4	5	5	4	5	5	5	5	5	5	5	4	4	4	4	5	4	5	4	5	5	5	4	4	3	4	5	5	5
170	2	23	3	2	5	4	5	4	5	5	5	5	5	4	5	4	4	5	5	5	4	4	4	4	4	4	5	5	4	4	4	4	4	4	4	4	4	4	4
171	2	23	3	2	4	4	4	4	4	4	4	5	5	4	5	4	4	4	5	5	4	4	4	5	5	5	4	5	5	4	4	5	4	4	4	5	5	4	4
172	2	22	3	2	5	5	5	3	5	5	4	5	5	5	5	5	5	5	5	5	4	5	2	4	5	2	3	4	4	3	4	3	4	4	3	5	5	4	4
173	2	23	3	2	4	4	4	4	4	5	4	4	5	5	5	4	4	4	4	3	4	3	2	5	5	5	5	5	5	4	4	5	5	5	5	5	5	4	3
174	2	24	3	2	3	3	4	4	4	4	4	4	5	4	5	5	4	5	5	4	4	4	2	4	5	5	4	5	4	4	4	4	3	4	4	4	4	3	3
175	2	24	3	2	3	4	4	1	5	5	5	5	5	5	4	5	2	5	5	5	1	2	5	3	4	5	2	4	5	5	5	5	5	5	5	5	5	5	5
176	1	23	3	2	4	5	4	4	5	4	4	5	5	5	5	4	4	4	3	4	4	4	4	3	4	4	4	4	4	5	5	4	4	4	3	3	4	4	4
177	1	22	3	2	5	5	5	4	4	4	4	5	5	4	4	4	3	4	5	5	5	4	4	1	5	4	5	5	4	4	5	5	4	4	4	4	4	4	4
178	1	22	3	2	5	5	5	5	5	5	1	5	5	2	5	5	5	5	4	4	5	5	5	1	2	3	5	4	3	5	5	5	5	3	2	5	5	5	5
179	1	23	3	2	5	4	4	4	4	4	4	4	5	4	5	5	4	4	4	5	4	3	4	4	4	4	4	5	4	4	4	4	4	4	4	4	4	4	4
180	1	23	3	2	4	4	3	3	4	4	4	4	4	4	4	4	5	5	5	5	4	4	4	4	5	4	4	4	4	4	4	4	4	5	5	5	5	5	5
181	1	22	3	2	4	3	4	4	4	5	5	5	5	5	5	5	4	5	5	5	5	3	3	4	5	5	5	5	5	5	5	4	5	2	4	5	5	5	5
182	1	22	3	2	4	4	4	5	4	3	4	3	3	3	4	2	3	4	4	4	4	4	4	5	5	4	4	4	4	4	4	5	5	5	5	5	4	4	4
183	1	23	3	2	4	4	4	4	4	4	4	4	4	4	4	4	3	3	4	4	4	4	4	4	4	4	4	4	4	4	4	4	4	4	4	4	4	4	4
184	1	21	3	2	4	4	4	4	3	4	3	4	4	3	4	3	4	4	3	3	5	4	3	3	4	4	4	2	4	4	4	4	4	4	4	4	4	4	4
185	1	24	3	2	4	4	4	3	4	4	4	5	4	3	4	4	3	3	4	4	3	3	4	4	4	4	2	3	4	4	4	5	5	3	4	4	3	4	4
186	1	22	3	2	4	3	4	3	4	4	5	5	4	5	5	4	4	4	5	5	5	4	4	4	4	3	4	5	4	3	4	4	4	5	4	5	4	4	4
187	1	22	3	1	4	3	4	3	4	4	5	5	4	5	5	4	4	5	4	5	4	4	5	4	5	3	4	5	3	5	4	5	4	5	4	4	4	4	4
188	1	22	3	2	4	4	4	3	3	4	4	4	4	3	4	3	4	4	4	4	4	3	4	4	4	4	3	4	4	4	4	4	4	4	4	4	4	3	4
189	1	22	3	1	5	5	5	4	4	5	5	4	5	3	5	5	3	5	4	5	4	4	4	3	4	5	5	4	4	4	4	3	4	4	4	5	5	5	4
190	1	22	3	1	5	4	5	3	3	5	5	5	5	4	5	5	4	5	5	5	4	4	5	2	3	4	5	4	4	4	4	3	4	4	5	5	5	2	4
191	1	22	3	1	4	4	5	3	4	4	4	4	4	4	4	4	4	4	4	4	4	4	4	4	4	4	4	4	4	4	4	4	5	5	5	4	5	5	4
192	1	23	3	1	4	4	5	3	4	5	5	5	5	4	5	5	3	5	5	5	5	4	4	2	5	3	4	2	2	5	5	5	5	4	5	5	5	5	4
193	1	23	3	2	5	5	5	4	4	4	4	4	5	3	4	4	4	3	3	4	4	2	3	2	2	4	2	2	3	4	4	5	4	3	3	4	3	4	4
194	1	23	3	2	4	4	5	5	5	5	4	4	5	5	5	5	4	4	4	4	4	4	4	4	4	4	4	4	4	4	5	4	4	4	4	4	5	4	4
195	1	22	3	2	4	4	4	4	4	4	4	5	5	4	5	5	5	5	5	5	5	4	4	4	4	4	4	4	4	4	4	4	4	4	4	4	4	4	4
196	1	22	3	1	5	4	5	4	5	3	5	5	5	4	4	5	4	5	5	5	4	4	3	4	4	5	4	5	5	5	5	4	4	4	4	4	4	4	5
197	1	23	3	2	5	4	4	4	4	5	5	5	5	5	5	5	2	5	4	4	4	4	4	4	5	5	4	4	5	4	5	5	5	4	4	5	5	5	4
198	1	23	3	1	5	4	4	4	5	5	5	3	5	5	5	4	5	5	5	5	5	4	5	5	5	5	5	5	4	4	4	5	5	5	4	5	5	5	4
199	1	23	3	2	5	4	4	4	4	4	4	5	5	5	5	5	4	4	4	5	4	3	4	4	5	5	5	5	5	4	4	4	4	4	4	5	5	5	4
200	1	22	3	2	4	4	4	4	3	4	4	4	5	4	4	4	4	3	4	5	4	3	4	4	5	4	4	3	5	4	4	4	4	4	4	5	4	4	4
201	1	22	3	2	5	4	5	4	4	5	5	5	5	5	5	5	4	5	3	5	5	4	4	4	5	5	5	5	5	5	5	4	4	3	4	5	5	5	5
202	1	23	3	2	5	5	5	5	5	4	4	5	5	5	5	5	5	4	4	5	4	4	4	5	5	5	4	5	4	5	5	5	5	4	4	5	5	4	4
203	1	22	3	2	4	4	4	2	4	4	4	4	4	4	4	4	4	4	4	4	4	4	4	4	4	4	3	4	4	4	4	4	4	3	3	4	4	4	4
204	1	21	3	2	3	4	4	4	5	3	3	4	3	3	3	3	3	3	4	4	4	3	3	3	4	4	4	4	4	4	5	5	4	4	3	4	4	4	3
205	1	21	3	2	3	4	3	5	4	4	4	5	4	4	4	4	2	4	4	5	5	4	4	4	4	4	4	4	4	4	4	4	4	4	4	4	5	4	4
206	1	23	3	2	5	5	5	5	4	4	4	4	5	3	4	4	3	2	5	5	4	2	3	4	4	5	3	5	5	4	5	5	4	2	2	4	4	5	4
207	1	23	3	2	5	4	4	4	4	3	4	5	4	3	3	4	3	4	5	4	5	4	3	4	4	3	4	4	4	5	5	4	4	4	4	5	5	4	4
208	1	23	3	2	5	4	4	4	4	4	3	5	4	3	4	4	4	4	3	4	4	3	5	4	4	4	3	4	4	4	4	5	4	3	3	4	4	4	4
209	1	22	3	2	4	4	4	3	5	5	3	5	5	5	5	5	5	5	5	5	5	3	4	3	4	4	4	5	5	5	5	5	5	3	3	4	5	4	5
210	1	22	3	1	4	4	4	4	4	5	5	5	5	5	5	5	4	5	4	4	4	4	4	4	4	4	4	4	3	4	4	4	5	4	4	5	5	4	4
211	1	22	3	1	4	4	4	4	4	5	5	5	5	4	5	5	4	5	4	4	4	4	4	4	4	5	4	4	4	4	4	4	4	4	4	4	4	4	4
212	1	21	3	2	5	5	5	4	5	4	5	5	5	4	4	4	3	3	4	4	4	3	4	4	4	4	4	4	4	4	5	4	4	4	4	5	4	4	4
213	1	23	3	2	4	4	5	5	5	5	5	5	5	4	5	5	4	5	5	5	4	4	4	4	4	4	4	4	4	5	5	5	5	5	4	4	4	5	4
214	2	23	3	2	4	4	4	4	4	5	5	5	4	4	5	5	5	5	5	5	4	4	4	5	5	5	5	5	5	5	5	4	5	5	5	5	5	5	4
215	1	22	2	1	4	4	3	5	4	4	4	4	4	4	4	4	4	4	4	4	4	4	4	4	4	4	4	4	4	4	4	4	4	4	4	4	4	4	4
216	1	22	2	1	5	4	4	4	4	3	5	5	5	5	5	5	4	5	5	4	4	5	3	2	2	5	3	1	3	4	4	4	3	4	4	4	4	4	5
217	1	22	2	1	5	4	4	5	5	4	5	5	5	5	5	5	4	5	4	3	5	5	4	2	3	5	4	1	1	5	5	4	5	4	4	4	2	5	5
218	1	22	2	2	5	4	4	4	4	4	5	5	5	5	4	4	4	4	3	3	4	4	4	4	3	4	4	2	4	5	5	5	4	4	4	4	4	5	5
219	1	23	2	2	5	5	5	5	5	5	5	5	5	5	5	5	5	5	4	3	5	3	3	3	2	5	1	1	1	5	5	5	5	1	1	3	4	5	5
220	1	24	2	2	5	5	5	5	5	5	5	4	5	5	5	4	4	4	5	5	5	3	4	2	2	4	4	4	3	4	4	3	4	4	4	5	5	4	3
221	1	21	2	2	3	2	3	2	2	2	2	1	3	2	4	2	3	2	1	1	2	3	4	4	3	2	1	1	2	2	3	3	2	3	2	4	4	3	3
222	1	21	2	2	5	5	5	5	5	5	5	5	4	4	3	5	4	5	4	3	4	3	5	4	5	5	4	3	3	4	4	5	4	4	4	5	5	5	4
223	1	23	2	1	4	4	5	4	2	5	4	4	5	4	5	5	4	5	4	1	2	4	3	1	1	2	3	1	1	4	5	5	3	2	4	5	4	3	4
224	1	22	2	1	5	4	5	4	5	4	4	4	5	3	3	4	3	3	3	3	4	3	4	4	4	4	4	3	4	4	4	4	5	5	5	5	4	4	4
225	1	23	2	2	4	5	5	3	5	3	4	5	4	4	4	4	5	5	5	4	3	3	4	3	3	5	4	3	4	4	3	3	4	3	3	5	5	3	4
226	1	23	2	2	4	4	5	4	5	5	5	5	5	5	5	5	5	5	4	4	4	4	4	2	2	5	3	1	3	5	5	5	4	3	3	5	2	5	5
227	1	23	2	1	5	5	5	5	5	4	5	5	5	4	5	5	4	5	4	3	2	4	5	4	5	5	4	3	3	4	5	4	4	4	4	4	3	4	4
228	1	22	2	1	4	3	5	5	3	4	4	4	4	4	4	4	4	5	5	5	5	5	2	1	1	3	3	1	2	5	5	5	5	3	4	5	5	3	4
229	1	22	2	2	4	3	5	4	4	3	4	5	5	4	5	5	4	3	4	4	5	3	5	3	3	5	3	1	2	3	4	5	5	3	4	5	5	4	4
230	1	22	2	1	5	5	4	3	5	4	5	5	5	3	4	3	5	4	4	4	4	5	5	4	4	5	5	1	4	3	4	5	5	5	4	5	5	5	5
231	1	23	2	1	4	3	4	4	5	4	5	5	5	5	5	4	4	5	4	3	3	5	4	5	5	4	5	5	4	4	5	4	4	5	5	4	4	4	4
232	1	22	2	2	4	4	5	5	5	5	4	4	5	4	5	4	4	5	5	3	3	1	4	3	1	4	5	1	1	5	3	4	2	3	2	2	3	3	4
233	1	21	2	1	3	3	3	3	5	5	5	5	3	3	3	5	3	3	3	2	3	4	3	2	1	3	3	1	2	5	4	4	4	3	3	4	3	5	4
234	1	22	2	2	5	5	5	5	5	5	4	5	5	5	4	3	5	5	4	2	4	3	5	4	3	5	4	5	4	5	5	4	4	3	4	5	4	5	5
235	1	22	2	2	3	3	3	2	5	5	5	5	5	4	5	5	5	5	4	2	2	4	3	4	4	5	3	3	4	4	3	4	4	3	4	4	3	4	3
236	1	21	2	2	5	4	5	5	1	5	5	3	5	5	5	3	3	5	5	2	4	5	5	3	3	5	4	3	3	3	4	5	5	5	5	5	5	5	5
237	1	23	2	1	5	5	3	3	4	4	4	4	4	3	4	3	3	4	2	3	3	3	4	4	4	3	3	4	3	3	4	4	4	3	4	3	4	4	3
238	2	23	2	2	3	3	3	3	2	3	3	3	3	3	2	2	2	3	2	2	2	3	3	3	3	3	3	3	3	3	3	3	3	2	3	3	3	3	3
239	2	24	2	2	4	4	5	3	5	5	1	5	5	2	5	5	1	5	5	1	5	3	5	4	1	5	4	5	5	5	5	5	5	2	2	5	1	5	5
240	2	24	2	1	4	4	4	5	3	4	4	4	4	4	4	4	4	4	5	4	5	3	3	3	2	3	2	3	3	3	3	3	3	4	4	4	3	3	3
241	2	23	2	2	1	2	1	1	1	1	1	1	1	1	2	2	1	1	3	3	2	2	1	5	3	1	1	5	2	1	1	1	1	3	2	1	1	1	1
242	2	23	2	1	4	3	3	3	4	4	4	4	4	4	4	4	4	4	4	4	3	3	3	3	3	4	4	1	1	3	3	3	1	2	2	3	3	2	2
243	2	23	2	2	4	5	4	4	3	4	4	4	4	2	5	4	4	4	3	3	3	3	4	2	3	4	4	3	4	4	4	4	4	3	4	4	3	3	3
244	2	22	2	2	1	1	2	1	1	3	1	2	4	3	4	1	1	1	4	1	1	1	1	5	4	3	4	3	4	1	4	1	1	1	1	1	1	5	1
245	2	22	2	2	3	2	4	3	4	4	4	3	1	5	4	4	4	4	4	4	4	4	3	1	1	4	3	1	1	3	4	4	4	3	4	4	4	4	4
246	2	23	2	2	4	4	4	5	1	5	5	4	5	2	5	5	2	5	5	4	5	4	5	3	5	5	2	1	2	2	5	3	2	4	4	4	5	2	3
247	2	23	2	2	5	5	4	4	5	4	4	4	4	4	3	4	2	4	4	2	4	4	4	2	2	4	2	1	1	4	4	4	4	3	3	4	3	4	4
248	2	24	2	2	3	3	4	5	4	4	5	5	5	4	5	4	4	3	4	3	4	3	3	1	2	3	3	1	2	4	5	5	3	3	3	4	2	3	4
249	2	22	2	2	3	3	1	2	5	4	2	1	3	4	1	5	2	2	2	5	2	2	2	2	2	4	4	1	4	4	4	1	1	1	2	2	2	3	2
250	2	24	2	2	5	5	5	5	4	4	4	5	4	5	5	4	4	5	4	4	4	4	5	3	3	3	1	1	1	3	2	4	4	4	4	5	5	4	4
251	2	24	2	1	5	5	3	3	5	4	4	4	4	5	3	4	4	4	4	3	3	3	4	2	3	4	3	1	2	3	4	4	3	4	4	3	3	3	4
252	2	23	2	2	5	4	4	4	4	5	4	5	5	5	5	5	5	5	5	4	5	4	4	3	3	3	3	1	3	2	2	1	2	3	3	2	2	3	4
253	2	23	2	2	4	4	4	5	5	5	4	5	5	5	5	5	1	4	5	3	4	3	4	4	4	5	5	1	2	5	5	3	3	2	3	4	5	4	4
254	2	23	2	2	3	3	4	3	4	4	4	5	5	4	4	4	2	4	4	4	5	3	3	2	5	3	3	1	2	3	3	4	4	2	2	3	2	4	3
255	2	23	2	2	4	4	5	5	4	3	2	4	4	3	3	4	1	2	5	3	4	3	5	1	1	3	3	1	2	5	5	4	5	4	4	5	5	5	4
256	2	23	2	2	4	4	3	4	3	5	2	2	3	3	5	2	2	4	4	5	5	3	4	5	4	2	4	2	3	4	3	4	3	4	4	5	5	3	4
257	2	24	2	2	5	5	5	3	5	4	4	3	4	4	5	5	5	5	5	4	5	3	5	1	1	5	1	1	1	5	5	5	5	5	5	5	5	4	5
258	2	23	2	2	3	3	4	4	4	5	5	5	5	4	4	4	4	5	5	4	4	3	5	2	3	4	3	1	3	4	5	5	5	5	5	5	5	5	5
259	2	23	2	1	5	5	5	5	5	5	5	5	5	5	5	5	5	5	5	5	5	5	5	2	2	2	2	1	2	3	3	3	3	3	3	5	5	4	5
260	2	24	2	2	5	4	4	4	4	3	3	4	4	4	4	4	4	4	4	2	4	4	4	1	1	1	1	1	1	4	4	5	5	4	4	4	5	3	4
261	2	22	2	2	3	3	4	4	4	4	4	4	4	3	4	4	3	3	3	3	3	2	5	1	1	2	1	1	1	3	4	5	4	3	3	4	3	3	3
262	2	25	2	2	3	3	4	4	4	4	4	4	4	4	4	4	4	4	4	4	4	3	3	2	4	2	1	1	1	3	3	3	2	3	2	4	4	2	3
263	2	23	2	2	5	3	5	3	5	5	4	5	5	4	4	3	3	3	3	3	3	3	4	1	2	4	2	2	2	3	3	4	2	2	2	4	4	4	4
264	2	24	2	2	3	3	3	3	3	3	4	3	3	3	3	1	1	2	2	2	3	3	4	2	2	2	3	2	3	4	3	4	3	2	3	3	2	4	4
265	2	24	2	2	4	3	3	3	4	3	3	3	2	3	3	3	3	3	3	3	3	2	3	2	2	3	3	2	3	3	3	3	3	3	3	3	3	3	3
