# Supplementary material for: Development and validation of a measurement scale to assess nursing students’ readiness for the flipped classroom in Sri Lanka
Source: J Educ Eval Health Prof. 2020 Dec 14;17:41. doi: 10.3352/jeehp.2020.17.41 (PMC7897510; doi:10.3352/jeehp.2020.17.41)
Supplement: Supplementary file 2 [file jeehp-17-41-dataset2.xlsx]

## Sheet: jeehp-17-41-dataset2
S.No	Academic_Year	Age	University	Gender	Q1	Q2	Q3	Q4	Q5	Q6	Q7	Q8	Q9	Q10	Q11	Q12	Q13	Q14	Q15	Q16	Q17	Q18	Q19	Q20	Q21	Q22	Q23	Q24	Q25	Q26	Q27	Q28	Q29	Q30	Q31	Q32	Q33	Q34	Q35
1	4	25	3	2	5	5	5	4	5	4	4	5	5	4	5	5	4	5	5	5	5	4	4	2	2	5	5	5	2	5	5	5	5	5	5	5	5	5	5
2	4	26	3	2	4	4	5	4	3	5	5	4	5	4	4	4	2	5	5	4	3	2	5	2	4	4	4	4	3	3	5	5	5	3	3	4	4	4	4
3	4	26	3	2	5	5	5	4	4	5	4	4	5	3	4	5	3	3	4	4	5	3	4	3	2	4	4	4	2	5	4	5	4	3	3	5	4	5	5
4	4	25	3	2	5	5	5	4	4	5	5	5	5	3	5	5	4	5	5	5	5	5	5	4	5	5	5	5	3	2	4	4	4	4	2	5	4	5	4
5	4	25	3	2	4	4	4	5	4	4	5	4	5	5	5	5	3	4	4	3	3	3	3	4	4	4	4	4	4	4	4	5	4	3	3	4	4	4	4
6	4	25	3	2	4	3	4	4	4	4	4	4	4	4	4	4	4	4	4	4	4	3	4	3	4	4	4	4	4	4	4	4	4	4	3	4	4	4	4
7	4	26	3	2	4	4	4	2	4	2	2	4	5	4	4	5	4	4	4	1	1	3	4	4	4	4	2	2	2	4	3	4	5	4	4	4	3	4	4
8	4	27	3	1	2	2	4	4	3	2	5	5	5	5	5	5	4	5	3	4	3	3	4	3	5	4	3	5	4	4	3	5	4	5	5	5	4	3	3
9	4	26	3	1	3	3	4	4	4	4	4	4	4	3	4	2	2	3	3	2	2	1	3	3	5	4	4	4	3	4	5	5	4	3	3	4	3	4	4
10	4	25	3	2	5	5	5	4	2	4	5	5	5	4	5	5	5	5	5	5	5	5	4	4	4	5	4	5	5	4	4	5	5	5	4	5	5	4	5
11	4	27	3	1	3	4	2	4	1	3	1	5	4	3	4	4	4	3	4	4	1	2	2	3	5	4	4	4	3	3	4	4	2	1	2	3	5	2	2
12	4	26	3	2	5	5	5	4	4	5	5	5	5	4	5	5	4	5	5	4	4	4	5	2	3	5	4	4	2	5	3	5	5	5	5	5	5	4	4
13	4	27	3	1	4	3	5	4	5	5	4	5	5	4	5	5	5	4	4	4	3	2	3	2	2	5	2	4	3	3	3	4	3	2	4	5	5	2	3
14	4	24	3	1	5	4	4	4	3	5	5	5	5	5	4	5	5	5	4	5	5	5	4	4	5	5	5	5	4	5	4	4	3	5	5	4	5	4	3
15	4	26	3	1	3	2	4	4	4	4	4	2	4	4	4	4	3	4	4	4	3	4	3	2	4	4	3	4	2	4	4	5	5	4	5	4	5	5	3
16	4	26	3	2	4	4	5	4	4	5	3	5	5	4	5	5	4	3	4	3	4	4	2	4	4	5	4	5	4	4	4	5	5	4	2	4	4	2	4
17	4	25	3	2	4	4	4	4	4	5	4	4	5	4	5	5	4	5	5	2	4	3	3	3	5	5	4	5	4	5	5	5	4	1	1	4	5	4	4
18	4	25	3	2	4	4	5	3	4	3	4	4	4	5	4	4	3	4	5	4	4	4	4	2	4	4	4	5	3	4	4	5	5	5	4	4	4	4	4
19	4	25	2	2	4	4	4	3	3	3	3	4	4	3	3	2	1	3	4	1	4	1	5	2	2	3	1	1	1	4	4	3	4	3	3	3	3	4	4
20	4	25	2	1	5	5	5	4	4	5	4	5	5	5	5	5	5	5	5	3	5	5	4	2	3	1	5	1	2	2	5	5	3	2	2	4	2	5	5
21	4	26	2	2	5	5	5	4	5	5	5	5	5	4	5	5	1	5	5	4	5	3	4	1	1	5	1	1	1	5	5	5	5	1	1	4	3	3	3
22	4	25	2	1	5	4	5	4	4	5	5	5	5	3	4	5	4	5	4	1	5	2	4	2	1	5	4	3	1	5	5	5	5	3	4	5	4	5	5
23	4	26	2	1	5	4	4	4	5	4	4	4	4	4	4	3	3	4	4	2	4	4	3	3	2	4	2	3	2	4	4	4	5	4	4	5	4	4	3
24	4	26	2	2	4	4	4	4	4	3	3	3	4	4	4	4	4	2	3	3	2	2	4	3	3	3	4	4	3	4	3	4	4	4	4	4	3	3	4
25	4	27	2	1	5	5	5	5	4	4	3	4	4	3	3	3	2	3	4	2	5	5	4	1	2	3	2	1	2	4	4	5	5	4	4	5	5	5	5
26	4	26	2	1	3	3	4	3	5	5	5	4	5	3	5	5	5	3	5	2	4	4	4	1	1	5	2	1	2	3	4	4	4	3	3	5	5	5	5
27	4	25	2	2	4	4	5	4	4	4	4	4	4	4	4	3	4	4	3	3	3	3	4	3	3	4	4	2	3	4	4	3	4	3	3	4	4	4	3
28	4	26	2	2	5	4	5	4	5	4	5	4	5	4	5	4	3	4	5	3	4	3	4	3	3	4	3	2	2	3	4	5	5	3	3	5	4	4	3
29	4	26	2	2	4	4	4	4	5	4	3	4	4	3	3	4	3	3	4	3	4	3	3	3	4	4	4	3	3	4	3	4	4	4	4	4	4	4	3
30	4	25	2	1	4	4	5	3	4	5	4	5	5	4	4	5	4	5	4	3	4	4	3	4	3	4	4	3	2	4	4	4	4	4	4	5	3	4	4
31	4	25	2	2	5	5	5	4	4	5	5	4	5	4	5	5	4	5	5	4	5	3	3	4	4	5	5	1	3	4	5	5	5	3	3	5	5	4	5
32	4	25	2	2	5	5	5	4	5	4	5	4	4	3	4	4	3	4	4	1	4	3	5	2	2	3	4	1	1	3	3	4	3	3	3	3	3	4	3
33	4	25	2	2	5	4	5	4	3	5	4	4	5	4	5	5	4	4	5	3	4	3	5	3	3	4	3	3	2	3	3	3	3	4	4	5	5	4	4
34	4	25	2	1	5	5	5	5	5	5	5	5	5	5	5	5	5	5	5	5	5	5	5	2	2	5	4	1	4	4	4	4	5	4	4	5	5	4	4
35	4	26	2	2	3	5	4	4	5	4	4	4	5	5	5	5	5	4	3	3	4	3	5	4	4	4	5	4	4	5	4	5	5	4	4	5	5	4	4
36	4	25	2	1	4	4	4	4	4	4	4	4	4	4	4	4	3	4	5	3	4	4	4	3	2	4	4	1	3	4	4	5	5	3	5	4	3	4	4
37	3	24	2	2	5	5	5	5	5	5	5	5	5	5	5	5	5	5	5	5	5	5	5	2	1	4	1	1	2	5	5	5	5	5	5	5	5	5	5
38	3	24	2	2	5	5	5	4	5	5	5	5	5	4	5	5	3	5	5	5	5	5	4	2	2	4	2	1	2	3	5	5	4	4	3	4	3	3	4
39	3	23	2	1	3	3	2	3	3	3	5	5	5	3	3	5	2	3	4	5	3	3	3	1	1	4	1	2	4	4	4	3	3	3	3	3	3	3	3
40	3	24	2	2	5	4	4	3	5	5	5	5	5	5	5	5	5	5	5	5	5	3	4	3	4	5	4	2	3	5	3	4	5	5	5	5	5	5	5
41	3	24	2	2	4	4	4	3	3	2	3	4	4	3	4	3	2	4	4	5	4	2	4	3	3	3	2	1	3	4	3	4	4	4	3	5	5	5	4
42	3	24	2	2	4	4	4	3	3	4	4	5	4	3	4	4	4	4	5	4	4	3	3	2	2	3	2	1	1	4	4	5	4	3	3	3	2	3	4
43	3	24	2	2	5	4	4	3	4	5	4	4	5	4	5	4	4	5	3	4	2	4	3	4	4	4	3	1	1	2	2	4	1	1	1	2	2	3	2
44	3	24	2	2	5	4	4	4	4	4	3	5	5	4	5	5	3	5	3	5	5	4	2	2	1	4	1	1	2	4	4	5	2	4	3	4	3	4	5
45	3	24	2	2	4	4	4	4	5	5	5	4	5	5	5	5	4	5	5	5	4	4	4	4	1	4	1	1	2	2	4	5	5	5	5	5	5	5	4
46	3	25	2	1	5	5	5	5	5	5	5	5	5	4	5	5	4	5	5	5	5	4	3	4	4	4	2	1	4	5	4	4	3	4	2	4	4	4	4
47	3	25	2	1	3	4	4	5	3	5	4	5	5	4	5	5	4	5	5	5	4	3	3	2	1	3	2	1	2	2	3	3	4	3	3	4	4	3	3
48	3	24	2	1	5	4	5	5	4	5	2	5	5	4	5	4	4	4	5	5	5	4	4	3	2	4	1	1	1	5	5	5	3	2	3	4	5	4	5
49	3	25	2	2	5	5	5	4	4	3	5	5	5	4	5	5	4	5	5	5	4	4	4	1	1	3	1	1	1	4	4	4	4	3	4	4	4	3	4
50	3	23	2	2	4	4	4	4	4	4	4	4	5	3	3	4	3	4	3	5	4	2	3	2	3	3	2	2	2	3	3	5	4	3	3	4	4	4	4
51	3	25	2	2	5	4	4	4	4	5	4	5	4	5	4	4	3	3	5	3	4	2	4	2	4	3	4	1	4	3	2	4	3	2	2	4	4	3	4
52	3	24	2	2	5	4	5	5	5	5	5	5	5	4	4	5	3	4	3	5	5	3	3	2	2	5	3	1	1	5	5	5	5	5	5	5	5	5	4
53	3	24	2	2	5	5	4	4	3	4	5	5	5	3	3	4	3	4	4	5	4	3	5	2	4	4	3	1	3	4	4	4	4	3	2	3	3	4	5
54	3	25	2	2	5	5	5	4	5	5	3	5	5	1	5	5	5	5	5	5	5	5	5	1	1	3	1	1	2	5	5	5	4	4	4	5	5	1	5
55	3	25	2	2	4	4	5	5	5	5	4	3	5	4	5	4	3	4	3	4	3	3	4	1	2	3	1	1	1	3	5	5	5	3	4	4	4	4	4
56	3	23	2	2	4	3	4	4	4	4	4	4	4	4	4	2	2	2	3	4	3	3	4	3	3	3	2	2	2	4	4	4	3	3	3	3	3	4	3
57	3	24	2	2	4	4	4	4	4	4	4	4	4	4	2	4	2	4	4	5	2	2	2	2	2	3	2	1	2	5	5	5	3	4	4	5	5	5	5
58	3	24	2	2	4	4	4	4	4	4	5	5	3	4	5	5	4	5	4	5	5	4	5	4	3	4	4	1	3	4	5	4	4	4	4	5	5	4	4
59	3	24	2	2	5	4	4	3	4	5	5	4	4	3	3	3	5	4	3	5	5	4	4	3	3	3	3	1	3	3	4	5	4	4	4	4	4	4	4
60	3	25	2	2	5	4	5	4	5	5	4	3	5	4	5	5	4	4	2	5	4	5	4	4	3	4	4	2	3	4	5	5	4	4	3	4	5	5	5
61	3	23	2	1	4	4	4	3	4	4	5	4	4	3	3	4	2	4	4	5	4	4	3	2	3	3	3	1	3	3	3	4	4	4	4	4	4	4	4
62	3	24	2	2	4	4	5	5	5	5	2	5	5	5	5	4	4	5	5	5	4	4	4	2	1	5	2	2	2	5	5	5	5	5	5	5	5	4	5
63	3	24	2	2	5	4	4	5	5	5	3	4	5	4	4	4	4	3	4	5	5	3	4	4	3	4	3	4	3	4	4	4	3	5	4	4	4	4	5
64	3	24	2	2	5	5	5	4	3	4	5	5	4	3	5	5	5	3	4	5	5	4	5	3	3	3	2	2	2	5	5	5	5	5	5	5	5	5	5
65	4	26	2	1	5	5	4	5	5	5	5	5	5	5	5	5	4	5	5	4	3	5	4	3	2	2	2	1	1	3	3	4	4	3	2	2	5	4	4
66	4	25	2	1	4	4	4	5	4	5	5	5	5	4	5	5	5	5	5	2	5	5	4	1	1	4	1	1	1	3	3	5	4	4	4	5	2	3	3
67	3	25	3	2	4	3	3	3	4	4	4	4	4	2	4	4	4	4	4	4	4	4	3	4	4	4	3	4	4	4	4	4	4	4	4	4	4	4	3
68	3	24	3	2	4	4	4	4	4	4	4	4	4	4	4	4	4	4	4	4	4	4	4	4	4	4	4	3	3	4	4	4	4	3	3	4	4	4	4
69	3	24	3	2	4	4	4	4	4	4	4	4	4	4	4	4	4	4	4	4	4	4	4	4	4	4	3	3	3	4	4	4	4	3	4	4	3	4	4
70	3	25	3	1	5	3	4	3	2	4	5	4	2	5	3	2	5	4	3	4	3	5	4	5	4	3	5	2	4	4	3	4	2	4	5	2	4	5	4
71	3	25	3	2	4	4	4	4	3	5	4	5	4	4	4	4	3	4	4	3	4	4	4	4	4	4	4	4	4	5	4	4	4	4	4	4	4	4	4
72	3	24	3	2	4	4	4	3	3	4	4	4	4	4	3	3	3	4	4	4	3	3	3	2	4	2	4	2	4	4	4	4	4	4	4	4	4	4	4
73	3	25	3	2	4	4	4	3	4	4	4	4	4	4	4	4	4	4	4	4	4	3	4	4	4	4	4	4	4	4	4	4	4	4	3	3	4	4	4
74	3	24	3	2	5	5	5	5	5	5	5	5	5	4	5	5	5	5	5	5	5	4	5	3	4	3	3	5	3	5	5	5	5	5	5	5	5	5	5
75	3	24	3	2	3	4	3	2	5	5	5	5	5	5	5	4	3	5	5	4	5	3	3	4	4	2	3	3	4	5	3	5	4	4	4	5	3	5	3
76	3	24	3	2	5	2	2	4	1	5	5	5	5	2	5	5	2	5	4	2	1	4	4	1	1	5	5	4	1	5	5	5	4	5	5	1	1	5	5
77	3	25	3	2	5	5	5	4	3	4	3	4	4	5	5	5	3	5	5	5	3	2	5	5	5	5	5	5	5	5	3	5	3	2	2	4	4	4	4
78	3	23	3	2	5	5	5	4	3	5	3	5	5	3	5	5	3	5	5	5	3	2	5	5	5	5	5	5	5	5	3	5	3	2	2	4	4	4	4
79	3	24	3	2	5	5	5	4	3	5	5	4	5	4	5	5	3	4	5	3	5	4	5	4	5	5	5	5	5	5	5	5	5	4	5	5	5	5	4
80	3	24	3	2	4	4	4	3	4	4	4	4	4	3	4	4	4	4	4	4	4	4	3	4	4	4	3	4	4	5	5	5	5	5	5	5	5	5	5
81	3	24	3	1	4	4	4	4	3	5	5	5	5	4	4	4	3	4	4	2	4	3	3	4	4	4	4	5	5	4	5	4	4	5	4	5	5	5	4
82	3	25	3	2	4	4	4	4	5	5	5	4	5	4	4	5	3	3	5	4	4	4	4	3	4	3	3	4	4	4	4	4	4	4	4	4	4	4	4
83	3	25	3	2	4	4	4	3	5	5	5	5	5	4	4	5	3	3	5	4	4	4	4	3	4	3	3	4	4	4	4	4	4	4	4	4	4	4	4
84	3	24	3	2	4	4	4	4	4	4	4	4	3	4	4	4	4	4	4	4	4	4	3	4	4	4	3	4	4	5	5	5	5	5	5	5	5	5	5
85	3	25	3	1	4	4	4	4	4	5	5	5	5	4	5	5	4	5	4	4	3	4	3	5	5	5	5	5	5	4	5	4	4	4	4	4	5	5	4
86	3	24	3	1	4	4	4	4	4	4	5	5	5	5	5	5	5	5	5	5	5	5	5	3	2	5	3	5	2	3	3	3	4	3	3	5	5	3	5
87	3	24	3	1	5	5	5	5	5	5	5	5	5	5	5	5	5	5	5	5	5	5	5	5	5	5	1	1	1	5	5	5	1	1	5	5	5	1	1
88	3	24	3	2	5	5	5	5	5	5	5	5	5	5	5	5	5	5	5	5	5	5	5	5	5	5	5	5	5	5	5	5	5	4	4	4	4	5	5
89	3	23	3	2	5	4	5	4	5	5	3	5	5	4	5	5	3	5	5	5	5	4	5	3	5	2	5	5	4	5	5	5	5	4	4	5	2	5	5
90	4	25	3	2	4	4	4	4	4	5	5	5	5	4	5	5	4	5	5	4	4	4	4	2	4	5	4	4	2	5	4	5	4	2	2	3	3	4	4
