# Supplementary material for: Development and validation of a measurement scale to assess nursing students’ readiness for the flipped classroom in Sri Lanka
Source: J Educ Eval Health Prof. 2020 Dec 14;17:41. doi: 10.3352/jeehp.2020.17.41 (PMC7897510; doi:10.3352/jeehp.2020.17.41)
Supplement: Supplementary file 3 — Supplement 1. Results of the content validation of the measurement scale of nursing students’ readiness for the flipped classroom. [file jeehp-17-41-suppl.xlsx]

## Sheet: jeehp-17-41-suppl
Suppl. 1 Results of the content validation
Item	Item description	Reviewers					I-CVI
		A	B	C	D	E
Q1	I am willing to engage in flipped learning.	4	4	4	4	4	1
Q2	I am willing to make the time available for flipped learning.	4	4	4	4	4	1
E1*	I can discipline myself to follow flipped learning.	1	3	4	3	4	0.75
Q3	I am interested in achieving my learning outcome through flipped learning.	3	4	4	3	4	0.9
E2*	I am committed to using flipped learning	1	2	2	3	1	0.45
Q4	I can focus on video lecture previews without distractions	4	4	4	3	4	0.95
Q5	I am interested in doing self-directed learning	4	4	4	3	4	0.95
Q6	It is convenient for me to use a computer and or mobile phone in my learning.	4	4	4	4	4	1
Q7	I can use email to communicate.	4	4	4	4	4	1
Q8	I can use instant messaging software (i.e., Viber, WhatsApp, Skype and Twitter) to communicate with people.	4	4	4	4	4	1
Q9	I can search for the information that I need from online resources.	4	4	4	4	4	1
Q10	I can identify the accuracy and objectivity of online information.	4	4	4	4	4	1
Q11	I can download files from the internet.	4	4	3	4	4	0.95
Q12	I can use document viewing software (i.e., Adobe Reader) to read materials.	4	4	3	4	4	0.95
Q13	I can use online note-taking technologies (i.e., Google Doc, OneNote, Evernote) to take or retrieve notes.	4	4	3	4	4	0.95
Q14	I can operate online media players (i.e., VLC Media Player) to watch or listen to multimedia materials.	4	4	3	4	4	0.95
Q15	I am familiar with learning from video lectures (eg. in YouTube).	4	4	3	4	4	0.95
Q16	I am familiar in using Learning Management Systems (e.g., LMS in MOODLE).	4	4	3	4	4	0.95
Q17	I am interested in playing online quizzes as a classroom activity	4	4	4	4	4	1
Q18	I can overcome most of the information technology problems by myself.	4	4	4	4	4	1
Q19	I need hands-on training for engaging in a flipped classroom.	4	4	4	4	4	1
Q20	My university provides the necessary resources for flipped learning.	4	4	4	4	4	1
Q21	Technical help is available for e-learners in the university.	4	4	4	4	4	1
Q22	I have access to a computer or smartphone (or tablet computer) to engage in flipped learning.	4	4	4	3	4	0.95
Q23	Computer labs in my institutions are the most important assets for using flipped learning.	3	3	4	3	4	0.85
Q24	I have access to the internet connection in the University (Eg. WiFi).	4	4	4	3	4	0.95
Q25	My university promotes technology-enhanced learning practices among students	3	4	4	3	4	0.9
Q26	I prefer to receive lectures at a convenient time and pace, and in a suitable place.	4	4	3	3	4	0.9
Q27	It would be convenient if a live lecture can be replayed.	4	4	4	3	4	0.95
Q28	The classroom session would be meaningful if I attended it with prior knowledge about the session.	3	4	4	3	4	0.9
Q29	I prefer a student-centred classroom learning process (such as role-play, problem-based learning, debates and quizzes) rather than learning from a traditional lecture.	4	4	4	3	4	0.95
Q30	l feels confident asking questions in the classroom	4	4	4	3	4	0.95
Q31	I feel confident expressing myself in the classroom	4	4	4	3	4	0.95
Q32	I like to share my ideas with others	4	4	4	3	4	0.95
Q33	I am interested in team-based (or group-based) learning.	4	4	4	3	4	0.95
Q34	I prefer a student-teacher interaction at an individual basis (1:1) to clarify doubts.	4	4	4	3	4	0.95
Q35	It would be convenient if an online platform could be used to interact with teachers and classmates.	4	4	4	3	4	0.95
S-CVI/AVERAGE							0.94
*E1 and E2 were excluded from the NSR-FC after the content validation process
